# Supplementary material for: Jacaric Acid Empowers RSL3-Induced Ferroptotic Cell Death in Two- and Three-Dimensional Breast Cancer Cell Models
Source: Int J Mol Sci. 2025 Apr 4;26(7):3375. doi: 10.3390/ijms26073375 (PMC11989411; doi:10.3390/ijms26073375)
Supplement: Supplementary file 1 [file ijms-26-03375-s001.zip]

Archive with 1 entries (1 files):
- ijms-3485159-supplementary.pdf
